# Supplementary material for: Maturation of the infant rhesus macaque gut microbiome and its role in the development of diarrheal disease
Source: Genome Biol. 2019 Aug 26;20:173. doi: 10.1186/s13059-019-1789-x (PMC6709555; doi:10.1186/s13059-019-1789-x)
Supplement: Supplementary file 2 — Table S1. Infant vs. Dam, Differentially abundant taxa as determined using LEfSe on 16S amplicon data. Table S2: List of infants with diarrhea, culture results, and treatments. Table S3: Diarrhea vs. Asymptomatic, Differentially abundant taxa as determined using LEfSe on 16S amplicon data. Table S4: 1-month-old infant Diarrhea vs. Asymptomatic, Differentially abundant functional pathways as determined using LEfSe on shotgun metagenomic data. Table S5: 8-month-old infant Diarrhea vs. Asymptomatic, Differentially abundant functional pathways as determined using LEfSe on shotgun metagenomic data. Table S6: Assembled genomes and quality metrics. (XLSX 41 kb) [file 13059_2019_1789_MOESM2_ESM.xlsx]

## Sheet: Table S1 
Table S1: Infant vs. Dam, Differentially abundant taxa as determined using LEfSe on 16S amplicon data
Taxa	Host Age	Log10 LDA	p value
D_0__Bacteria_D_1__Firmicutes_D_2__Clostridia_D_3__Clostridiales_D_4__Ruminococcaceae_D_5__uncultured_D_6__unidentified	dam	3.39018	2.97491e-10
D_0__Bacteria_D_1__Firmicutes_D_2__Clostridia_D_3__Clostridiales_D_4__vadinBB60______	dam	2.27671	4.22149e-07
D_0__Bacteria_D_1__Bacteroidetes_D_2__Bacteroidia_D_3__Bacteroidales_D_4__RF16_D_5__unculturedbacterium_D_6__	dam	3.69401	4.94225e-18
D_0__Archaea_D_1__Euryarchaeota_D_2__Methanobacteria_D_3__Methanobacteriales_D_4__Methanobacteriaceae_D_5__Methanosphaera___	dam	2.0166	5.45303e-15
D_0__Bacteria_D_1__Firmicutes_D_2__Clostridia_D_3__Clostridiales_D_4__Ruminococcaceae______	dam	3.93538	1.68393e-08
D_0__Bacteria_D_1__Firmicutes_______________	dam	3.21404	7.09181e-07
D_0__Bacteria_D_1__Bacteroidetes_D_2__Bacteroidia_D_3__Bacteroidales_D_4__Rikenellaceae_D_5__U29_B03___	dam	2.38669	0.0164343
D_0__Bacteria_D_1__Fibrobacteres_D_2__Fibrobacteria_D_3__Fibrobacterales_D_4__Fibrobacteraceae_D_5__Fibrobacter___	dam	3.36694	2.94424e-26
D_0__Bacteria_D_1__Firmicutes_D_2__Clostridia_D_3__Clostridiales_D_4__FamilyXIII_D_5__IncertaeSedis___	dam	2.19543	0.000366528
D_0__Bacteria_D_1__Firmicutes_D_2__Bacilli_D_3__Lactobacillales_D_4__Lactobacillaceae_D_5__Lactobacillus___	dam	3.04958	3.66473e-05
D_0__Bacteria_D_1__Firmicutes_D_2__Clostridia_D_3__Clostridiales_D_4__Ruminococcaceae_D_5__Intestinimonas_D_6__unculturedbacterium	dam	2.20329	0.000845673
D_0__Bacteria_D_1__Firmicutes_D_2__Clostridia_D_3__Clostridiales_D_4__Lachnospiraceae_D_5__Pseudobutyrivibrio___	dam	3.4711	6.74139e-08
D_0__Bacteria_D_1__Fibrobacteres_D_2__Fibrobacteria_D_3__Fibrobacterales_D_4__Fibrobacteraceae_D_5__Fibrobacter_D_6__unculturedbacterium	dam	2.49351	1.00039e-09
D_0__Archaea_D_1__Euryarchaeota_D_2__Thermoplasmata_D_3__Thermoplasmatales_D_4__ThermoplasmatalesIncertaeSedis_D_5__CandidatusMethanomethylophilus___	dam	2.45281	9.31815e-06
D_0__Bacteria_D_1__Firmicutes_D_2__Clostridia_D_3__Clostridiales_D_4__Ruminococcaceae_D_5__Subdoligranulum___	dam	3.21805	3.33423e-13
D_0__Bacteria_D_1__Proteobacteria_______________	dam	2.36869	0.000396234
D_0__Bacteria_D_1__Firmicutes_D_2__Clostridia_D_3__Clostridiales_D_4__Peptococcaceae_D_5__Peptococcus_D_6__unculturedbacterium	dam	2.08225	3.07724e-06
D_0__Bacteria_D_1__Bacteroidetes_D_2__Bacteroidia_D_3__Bacteroidales_D_4__Rikenellaceae_D_5__RC9gutgroup___	dam	2.61715	2.90079e-05
D_0__Bacteria_D_1__Spirochaetae_D_2__Spirochaetes_D_3__Spirochaetales_D_4__Spirochaetaceae______	dam	2.03124	0.00174845
D_0__Bacteria_D_1__Firmicutes_D_2__Clostridia_D_3__Clostridiales_D_4__Lachnospiraceae_D_5__Coprococcus_D_6__unculturedbacterium	dam	2.82371	2.55429e-14
D_0__Bacteria_D_1__Lentisphaerae_D_2__Oligosphaeria_D_3__Oligosphaerales_D_4__Oligosphaeraceae_D_5__unculturedbacterium_D_6__	dam	2.23777	2.42478e-15
D_0__Bacteria_D_1__Firmicutes_D_2__Clostridia_D_3__Clostridiales_D_4__Lachnospiraceae_D_5__Marvinbryantia_D_6__unculturedbacterium	dam	2.49293	1.71373e-09
D_0__Bacteria_D_1__Proteobacteria_D_2__Betaproteobacteria____________	dam	2.61715	4.23628e-17
D_0__Bacteria_D_1__Bacteroidetes_______________	dam	3.43246	1.94028e-12
D_0__Bacteria_D_1__Firmicutes_D_2__Bacilli_D_3__Lactobacillales_D_4__Lactobacillaceae_D_5__Lactobacillus_D_6__Lactobacillusreuteri	dam	2.71999	6.52034e-06
D_0__Bacteria_D_1__Firmicutes_D_2__Bacilli_D_3__Lactobacillales_D_4__Streptococcaceae_D_5__Streptococcus___	dam	3.95238	2.02421e-19
D_0__Bacteria_D_1__Firmicutes_D_2__Clostridia_D_3__Clostridiales_D_4__Ruminococcaceae_D_5__Ruminococcus___	dam	3.45539	5.16169e-17
D_0__Bacteria_D_1__Bacteroidetes_D_2__Bacteroidia_D_3__Bacteroidales_D_4__Prevotellaceae_D_5__uncultured___	dam	3.213	6.71217e-05
D_0__Bacteria_D_1__Tenericutes_D_2__Mollicutes_D_3__NB1_n_D_4__unculturedbacterium_D_5___D_6__	dam	2.14375	3.353e-11
D_0__Bacteria_D_1__Cyanobacteria_D_2__Melainabacteria_D_3__Gastranaerophilales_________	dam	2.59765	5.85383e-11
D_0__Bacteria_D_1__Proteobacteria_D_2__Deltaproteobacteria_D_3__Desulfuromonadales_D_4__GR_WP33_58_D_5__unculturedrumenbacterium_D_6__	dam	3.00192	5.32167e-16
D_0__Bacteria_D_1__Firmicutes_D_2__Clostridia_D_3__Clostridiales_________	dam	3.49799	2.99288e-10
D_0__Bacteria_D_1__Spirochaetae_D_2__Spirochaetes_D_3__Spirochaetales_D_4__Spirochaetaceae_D_5__Treponema___	dam	3.70692	1.40284e-18
D_0__Bacteria_D_1__Tenericutes_D_2__Mollicutes_D_3__RF9_D_4__unculturedErysipelotrichaceaebacterium_D_5___D_6__	dam	2.33787	7.94565e-12
D_0__Bacteria_D_1__Bacteroidetes_D_2__Bacteroidia_D_3__Bacteroidales_D_4__Prevotellaceae______	dam	3.69508	2.06587e-09
D_0__Bacteria_D_1__Bacteroidetes_D_2__Bacteroidia_D_3__Bacteroidales_D_4__Rikenellaceae______	dam	2.59726	0.000399401
D_0__Bacteria_D_1__Firmicutes_D_2__Clostridia_D_3__Clostridiales_D_4__Clostridiaceae1_D_5__Clostridiumsensustricto1___	dam	2.28553	0.000212863
D_0__Bacteria_D_1__Lentisphaerae_______________	dam	2.89816	0.0164343
D_0__Bacteria_D_1__Spirochaetae_D_2__Spirochaetes_D_3__Spirochaetales_D_4__Spirochaetaceae_D_5__Treponema_D_6__unculturedrumenbacterium	dam	3.18812	1.47418e-21
D_0__Archaea_D_1__Euryarchaeota_D_2__Methanobacteria_D_3__Methanobacteriales_D_4__Methanobacteriaceae_D_5__Methanobrevibacter___	dam	2.00536	8.37038e-13
D_0__Bacteria_D_1__Bacteroidetes_D_2__Bacteroidia_D_3__Bacteroidales_D_4__Rikenellaceae_D_5__Alistipes___	dam	2.55079	0.0164343
D_0__Bacteria_D_1__Lentisphaerae_D_2__RFP12gutgroup____________	dam	3.08025	4.32513e-21
D_0__Bacteria_D_1__SHA_109_D_2__unculturedbacterium_D_3___D_4___D_5___D_6__	dam	2.17535	6.07549e-11
D_0__Bacteria_D_1__Spirochaetae_D_2__Spirochaetes_D_3__Spirochaetales_D_4__Spirochaetaceae_D_5__Treponema_D_6__Treponemasp_CHPA	dam	2.50073	1.18409e-13
D_0__Bacteria_D_1__Tenericutes_D_2__Mollicutes_D_3__RF9_D_4__unculturedprokaryote_D_5___D_6__	dam	2.26296	0.000665614
D_0__Bacteria_D_1__Tenericutes_D_2__Mollicutes_D_3__Anaeroplasmatales_D_4__Anaeroplasmataceae_D_5__Anaeroplasma___	dam	2.35324	3.0775e-17
D_0__Bacteria_D_1__Firmicutes_D_2__Clostridia____________	dam	2.38745	0.000769532
D_0__Bacteria_D_1__Firmicutes_D_2__Clostridia_D_3__Clostridiales_D_4__Lachnospiraceae_D_5__Lachnospira_D_6__unculturedbacterium	dam	2.93369	8.11811e-12
D_0__Bacteria_D_1__Firmicutes_D_2__Clostridia_D_3__Clostridiales_D_4__Lachnospiraceae_D_5__Cellulosilyticum_D_6__unculturedbacterium	dam	2.04087	5.65729e-09
D_0__Bacteria_D_1__Firmicutes_D_2__Clostridia_D_3__Clostridiales_D_4__Ruminococcaceae_D_5__Ruminococcus_D_6__Ruminococcusalbus	dam	2.63921	1.04945e-08
D_0__Bacteria_D_1__Firmicutes_D_2__Clostridia_D_3__Clostridiales_D_4__Christensenellaceae_D_5__uncultured___	dam	2.84599	4.67771e-13
D_0__Bacteria__________________	dam	4.34968	1.7254e-14
D_0__Bacteria_D_1__Firmicutes_D_2__Clostridia_D_3__Clostridiales_D_4__Ruminococcaceae_D_5__IncertaeSedis___	dam	2.45174	4.69241e-11
D_0__Bacteria_D_1__Fibrobacteres_D_2__Fibrobacteria_D_3__Fibrobacterales_D_4__Fibrobacteraceae_D_5__Fibrobacter_D_6__Fibrobactersuccinogenes	dam	2.49794	2.37324e-08
D_0__Bacteria_D_1__Firmicutes_D_2__Clostridia_D_3__Clostridiales_D_4__Ruminococcaceae_D_5__Saccharofermentans___	dam	2.0009	1.63341e-09
D_0__Bacteria_D_1__Spirochaetae_D_2__Spirochaetes_D_3__Spirochaetales_D_4__Spirochaetaceae_D_5__Treponema_D_6__CandidatusTreponemasuis	dam	2.08129	0.000219059
D_0__Bacteria_D_1__Proteobacteria_D_2__Alphaproteobacteria____________	dam	2.99845	3.62076e-11
D_0__Bacteria_D_1__Tenericutes_D_2__Mollicutes_D_3__RF9_D_4__unculturedbacterium_D_5___D_6__	dam	3.23059	5.04488e-18
D_0__Bacteria_D_1__Firmicutes_D_2__Clostridia_D_3__Clostridiales_D_4__Ruminococcaceae_D_5__uncultured___	dam	3.9494	1.32643e-15
D_0__Bacteria_D_1__Proteobacteria_D_2__Betaproteobacteria_D_3__Burkholderiales_D_4__Comamonadaceae______	dam	2.95852	0.0164343
D_0__Bacteria_D_1__Bacteroidetes_D_2__Bacteroidia_D_3__Bacteroidales_D_4__p_2534_18B5gutgroup_D_5__unculturedbacterium_D_6__	dam	3.15348	5.70745e-20
D_0__Bacteria_D_1__Firmicutes_D_2__Clostridia_D_3__Clostridiales_D_4__Lachnospiraceae_D_5__Coprococcus___	dam	2.03381	0.00772475
D_0__Bacteria_D_1__Bacteroidetes_D_2__Bacteroidia_D_3__Bacteroidales_D_4__Prevotellaceae_D_5__Prevotella_D_6__unculturedbacterium	dam	4.12438	0.000223639
D_0__Bacteria_D_1__Bacteroidetes_D_2__Bacteroidia_D_3__Bacteroidales_D_4__Porphyromonadaceae_D_5__Parabacteroides___	dam	2.20467	6.40415e-14
D_0__Bacteria_D_1__Firmicutes_D_2__Erysipelotrichia_D_3__Erysipelotrichales_D_4__Erysipelotrichaceae_D_5__uncultured_D_6__unculturedrumenbacterium	dam	2.42769	0.0164343
D_0__Bacteria_D_1__Fibrobacteres_D_2__Fibrobacteria_D_3__Fibrobacterales_D_4__Fibrobacteraceae_D_5__Fibrobacter_D_6__unculturedrumenbacterium	dam	2.11612	0.000641384
D_0__Bacteria_D_1__Bacteroidetes_D_2__Bacteroidia_D_3__Bacteroidales_D_4__Prevotellaceae_D_5__Prevotella_D_6__unculturedPrevotellaceaebacterium	dam	2.43949	1.6252e-05
D_0__Bacteria_D_1__Firmicutes_D_2__Clostridia_D_3__Clostridiales_D_4__Lachnospiraceae______	dam	3.74886	5.54812e-06
D_0__Bacteria_D_1__Firmicutes_D_2__Clostridia_D_3__Clostridiales_D_4__Ruminococcaceae_D_5__Anaerotruncus___	dam	2.98226	1.80718e-23
D_0__Bacteria_D_1__Firmicutes_D_2__Bacilli_D_3__Lactobacillales_D_4__Lactobacillaceae_D_5__Lactobacillus_D_6__unculturedmethanogenicarchaeon	dam	3.16443	1.671e-28
D_0__Bacteria_D_1__Firmicutes_D_2__Erysipelotrichia_D_3__Erysipelotrichales_D_4__Erysipelotrichaceae_D_5__Coprobacillus_D_6__unculturedbacterium	dam	2.068	8.39679e-15
D_0__Bacteria_D_1__Bacteroidetes_D_2__Bacteroidia_D_3__Bacteroidales_D_4__Rikenellaceae_D_5__RC9gutgroup_D_6__unculturedbacterium	dam	3.16502	1.14983e-13
D_0__Bacteria_D_1__Cyanobacteria_D_2__Melainabacteria_D_3__Obscuribacterales_D_4__unculturedbacterium_D_5___D_6__	dam	2.88161	0.0164343
D_0__Bacteria_D_1__Proteobacteria_D_2__Betaproteobacteria_D_3__Burkholderiales_D_4__Alcaligenaceae______	dam	2.12732	0.000552757
D_0__Bacteria_D_1__Spirochaetae_D_2__Spirochaetes_D_3__Spirochaetales_D_4__Spirochaetaceae_D_5__Treponema_D_6__unculturedbacterium	dam	3.21333	6.30292e-14
D_0__Bacteria_D_1__Firmicutes_D_2__Clostridia_D_3__Clostridiales_D_4__Clostridiaceae1_D_5__Clostridiumsensustricto1_D_6__unculturedbacterium	dam	2.41093	1.6996e-08
D_0__Bacteria_D_1__Bacteroidetes_D_2__Bacteroidia_D_3__Bacteroidales_D_4__Prevotellaceae_D_5__uncultured_D_6__unculturedPrevotellaceaebacterium	dam	3.02519	4.25058e-30
D_0__Bacteria_D_1__Bacteroidetes_D_2__Bacteroidia_D_3__Bacteroidales_D_4__RF16_D_5__unculturedrumenbacterium_D_6__	dam	2.67638	1.44251e-05
D_0__Bacteria_D_1__Bacteroidetes_D_2__Bacteroidia_D_3__Bacteroidales_D_4__Porphyromonadaceae_D_5__Butyricimonas_D_6__unculturedbacterium	dam	2.74963	5.68469e-20
D_0__Bacteria_D_1__Spirochaetae_D_2__Spirochaetes_D_3__Spirochaetales_D_4__Spirochaetaceae_D_5__Treponema_D_6__Treponemaberlinense	dam	3.08693	4.84074e-08
D_0__Bacteria_D_1__Bacteroidetes_D_2__Bacteroidia_D_3__Bacteroidales_________	dam	2.3961	0.0243713
D_0__Bacteria_D_1__Firmicutes_D_2__Clostridia_D_3__Clostridiales_D_4__Ruminococcaceae_D_5__Ruminococcus_D_6__Ruminococcusflavefaciens	dam	2.97167	2.32449e-12
D_0__Bacteria_D_1__Firmicutes_D_2__Clostridia_D_3__Clostridiales_D_4__Ruminococcaceae_D_5__Anaerotruncus_D_6__unculturedbacterium	dam	3.02207	4.90993e-12
D_0__Bacteria_D_1__Proteobacteria_D_2__Betaproteobacteria_D_3__Burkholderiales_D_4__Alcaligenaceae_D_5__Sutterella_D_6__unculturedbacterium	dam	2.99727	2.25389e-28
D_0__Bacteria_D_1__Bacteroidetes_D_2__Bacteroidia_D_3__Bacteroidales_D_4__S24_7______	dam	3.13436	1.03576e-07
D_0__Bacteria_D_1__Firmicutes_D_2__Clostridia_D_3__Clostridiales_D_4__Defluviitaleaceae_D_5__uncultured___	dam	2.35253	1.21e-08
D_0__Bacteria_D_1__Spirochaetae_D_2__Spirochaetes_D_3__Spirochaetales_D_4__Spirochaetaceae_D_5__Treponema_D_6__bacteriummpn_isolategroup17	dam	3.16856	1.9117e-28
D_0__Bacteria_D_1__Tenericutes_D_2__Mollicutes_D_3__RF9_________	dam	3.62365	2.35511e-25
D_0__Bacteria_D_1__Proteobacteria_D_2__Betaproteobacteria_D_3__Burkholderiales_D_4__Alcaligenaceae_D_5__Sutterella___	dam	3.07382	1.03943e-15
D_0__Bacteria_D_1__Bacteroidetes_D_2__Bacteroidia_D_3__Bacteroidales_D_4__Porphyromonadaceae______	infant	2.2924	1.55922e-05
D_0__Bacteria_D_1__Firmicutes_D_2__Clostridia_D_3__Clostridiales_D_4__Ruminococcaceae_D_5__Faecalibacterium___	infant	2.96676	0.00125921
D_0__Bacteria_D_1__Proteobacteria_D_2__Gammaproteobacteria_D_3__Aeromonadales_D_4__Succinivibrionaceae_D_5__Succinivibrio___	infant	3.83969	5.19301e-09
D_0__Bacteria_D_1__Firmicutes_D_2__Clostridia_D_3__Clostridiales_D_4__Lachnospiraceae_D_5__Coprococcus_D_6__unculturedorganism	infant	2.12274	0.0375005
D_0__Bacteria_D_1__Firmicutes_D_2__Clostridia_D_3__Clostridiales_D_4__Lachnospiraceae_D_5__Anaerostipes___	infant	2.81036	6.85573e-07
D_0__Bacteria_D_1__Firmicutes_D_2__Negativicutes_D_3__Selenomonadales_D_4__Veillonellaceae_D_5__Mitsuokella_D_6__unculturedbacterium	infant	3.01443	2.15565e-05
D_0__Bacteria_D_1__Proteobacteria_D_2__Epsilonproteobacteria_D_3__Campylobacterales_D_4__Helicobacteraceae_D_5__Helicobacter___	infant	4.0589	8.19817e-10
D_0__Bacteria_D_1__Firmicutes_D_2__Negativicutes_D_3__Selenomonadales_D_4__Veillonellaceae_D_5__Anaerovibrio_D_6__unculturedbacterium	infant	3.74822	4.34293e-05
D_0__Bacteria_D_1__Tenericutes_D_2__Mollicutes_D_3__Mycoplasmatales_D_4__Mycoplasmataceae_D_5__Ureaplasma_D_6__unculturedbacterium	infant	2.2799	0.00145583
D_0__Bacteria_D_1__Firmicutes_D_2__Clostridia_D_3__Clostridiales_D_4__Lachnospiraceae_D_5__Dorea___	infant	2.71327	3.37441e-05
D_0__Bacteria_D_1__Firmicutes_D_2__Erysipelotrichia_D_3__Erysipelotrichales_D_4__Erysipelotrichaceae_D_5__Catenibacterium_D_6__unculturedbacterium	infant	4.13227	4.73846e-13
D_0__Bacteria_D_1__Firmicutes_D_2__Negativicutes_D_3__Selenomonadales_D_4__Veillonellaceae_D_5__Megasphaera_D_6__unculturedbacterium	infant	2.33626	0.0222397
D_0__Bacteria_D_1__Actinobacteria_D_2__Actinobacteria_D_3__Bifidobacteriales_D_4__Bifidobacteriaceae_D_5__Bifidobacterium_D_6__unculturedbacterium	infant	4.12021	4.17263e-12
D_0__Bacteria_D_1__Firmicutes_D_2__Negativicutes_D_3__Selenomonadales_D_4__Veillonellaceae_D_5__Megasphaera_D_6__Megasphaeraelsdenii	infant	3.07934	0.0286025
D_0__Bacteria_D_1__Proteobacteria_D_2__Epsilonproteobacteria_D_3__Campylobacterales_D_4__Campylobacteraceae_D_5__Campylobacter_D_6__Campylobacterfetus	infant	3.16051	0.00813501
D_0__Bacteria_D_1__Proteobacteria_D_2__Betaproteobacteria_D_3__Burkholderiales_________	infant	2.81559	0.0027692
D_0__Bacteria_D_1__Proteobacteria_D_2__Gammaproteobacteria_D_3__Enterobacteriales_D_4__Enterobacteriaceae_D_5__Escherichia_Shigella___	infant	2.96912	6.0251e-06
D_0__Bacteria_D_1__Actinobacteria_D_2__Coriobacteriia_D_3__Coriobacteriales_D_4__Coriobacteriaceae_D_5__Collinsella_D_6__unculturedbacterium	infant	2.60464	4.28922e-09
D_0__Bacteria_D_1__Bacteroidetes_D_2__Bacteroidia_D_3__Bacteroidales_D_4__Prevotellaceae_D_5__uncultured_D_6__humangutmetagenome	infant	2.38565	0.00812882
D_0__Bacteria_D_1__Firmicutes_D_2__Negativicutes_D_3__Selenomonadales_D_4__Acidaminococcaceae_D_5__Acidaminococcus_D_6__unculturedbacterium	infant	2.43663	0.0274766
D_0__Bacteria_D_1__Firmicutes_D_2__Clostridia_D_3__Clostridiales_D_4__Lachnospiraceae_D_5__Dorea_D_6__unculturedbacterium	infant	3.49516	3.93559e-17
D_0__Bacteria_D_1__Bacteroidetes_D_2__Bacteroidia_D_3__Bacteroidales_D_4__Prevotellaceae_D_5__Alloprevotella_D_6__unculturedorganism	infant	4.0975	5.13118e-11
D_0__Bacteria_D_1__Firmicutes_D_2__Negativicutes_D_3__Selenomonadales_D_4__Veillonellaceae_D_5__Anaerovibrio___	infant	2.64219	0.00422122
D_0__Bacteria_D_1__Bacteroidetes_D_2__Bacteroidia_D_3__Bacteroidales_D_4__Prevotellaceae_D_5__Alloprevotella_D_6__unculturedbacterium	infant	3.17003	0.00703581
D_0__Bacteria_D_1__Firmicutes_D_2__Clostridia_D_3__Clostridiales_D_4__Ruminococcaceae_D_5__Faecalibacterium_D_6__unculturedbacterium	infant	2.67443	0.0426886
D_0__Bacteria_D_1__Firmicutes_D_2__Bacilli_D_3__Lactobacillales_D_4__Lactobacillaceae_D_5__Lactobacillus_D_6__Lactobacillussalivarius	infant	2.90972	0.0107079
D_0__Bacteria_D_1__Proteobacteria_D_2__Epsilonproteobacteria_D_3__Campylobacterales_D_4__Campylobacteraceae_D_5__Campylobacter_D_6__Campylobacterupsaliensis	infant	2.8331	0.000638148
D_0__Bacteria_D_1__Firmicutes_D_2__Erysipelotrichia_D_3__Erysipelotrichales_D_4__Erysipelotrichaceae_D_5__uncultured_D_6__unculturedorganism	infant	2.55031	0.00297036
D_0__Bacteria_D_1__Firmicutes_D_2__Negativicutes_D_3__Selenomonadales_D_4__Veillonellaceae______	infant	3.12561	0.0404864
D_0__Bacteria_D_1__Firmicutes_D_2__Clostridia_D_3__Clostridiales_D_4__Ruminococcaceae_D_5__Flavonifractor_D_6__unculturedbacterium	infant	2.20245	0.0256056
D_0__Bacteria_D_1__Bacteroidetes_D_2__Bacteroidia_D_3__Bacteroidales_D_4__Porphyromonadaceae_D_5__Parabacteroides_D_6__unculturedbacterium	infant	2.60159	0.000287502
D_0__Bacteria_D_1__Firmicutes_D_2__Erysipelotrichia_D_3__Erysipelotrichales_D_4__Erysipelotrichaceae_D_5__IncertaeSedis_D_6__unculturedbacterium	infant	3.35265	4.19155e-05
D_0__Bacteria_D_1__Bacteroidetes_D_2__Bacteroidia_D_3__Bacteroidales_D_4__Prevotellaceae_D_5__Prevotella_D_6__unculturedorganism	infant	2.80741	0.00833673
D_0__Bacteria_D_1__Firmicutes_D_2__Negativicutes_D_3__Selenomonadales_D_4__Veillonellaceae_D_5__Dialister_D_6__unculturedbacterium	infant	3.19518	0.00019807
D_0__Bacteria_D_1__Firmicutes_D_2__Clostridia_D_3__Clostridiales_D_4__Clostridiaceae1_D_5__Sarcina_D_6__unculturedbacterium	infant	3.16582	1.29306e-07
D_0__Bacteria_D_1__Bacteroidetes_D_2__Bacteroidia_D_3__Bacteroidales_D_4__Bacteroidaceae_D_5__Bacteroides_D_6__BacteroidaceaebacteriumDJF_B220	infant	3.15392	9.14666e-10
D_0__Bacteria_D_1__Firmicutes_D_2__Clostridia_D_3__Clostridiales_D_4__Clostridiaceae1_D_5__Sarcina___	infant	2.68843	3.03015e-07
D_0__Bacteria_D_1__Proteobacteria_D_2__Gammaproteobacteria_D_3__Pasteurellales_D_4__Pasteurellaceae______	infant	3.23195	0.00655577
D_0__Bacteria_D_1__Firmicutes_D_2__Clostridia_D_3__Clostridiales_D_4__Lachnospiraceae_D_5__Blautia___	infant	3.49789	2.59614e-07
D_0__Bacteria_D_1__Firmicutes_D_2__Negativicutes_D_3__Selenomonadales_D_4__Veillonellaceae_D_5__Veillonella___	infant	2.66063	0.0204691
D_0__Bacteria_D_1__Bacteroidetes_D_2__Bacteroidia_D_3__Bacteroidales_D_4__Prevotellaceae_D_5__Alloprevotella___	infant	3.70601	3.53053e-05
D_0__Bacteria_D_1__Bacteroidetes_D_2__Bacteroidia_D_3__Bacteroidales_D_4__Prevotellaceae_D_5__Prevotella_D_6__humangutmetagenome	infant	4.18799	1.77267e-17
D_0__Bacteria_D_1__Proteobacteria_D_2__Epsilonproteobacteria_D_3__Campylobacterales_D_4__Campylobacteraceae_D_5__Campylobacter_D_6__Campylobacterjejuni	infant	3.5095	8.53094e-05

## Sheet: Table S2
Table S2: List of infants with diarrhea, culture results, and treatments.
BlindedID	Age at Onset (months)	Treatments	Culture Results	Age at Onset (days)
OR1	4	PBS, x3d	C. coli	112
OR2	8.03571	Loperamide x4d	Normal enteric flora	225
OR2	7.39286	PBS, Kanomycin/azithromycin x4d	C. coli	207
OR2	5.85714	PBS, Azithromycin x5d	C. Coli	164
OR3	3.85714	PBS, Azithromycin x3d	C. Coli	108
OR4	9.8**	PBS, Azithromycin x3d	S. flexneri ; C. coli	274
OR5	6.21429	Bactrim x14d	Normal enteric flora	174
OR5	4.89286	PBS, Azithromycin x7d, Tetracyclin/Loperamide x14d	C. coli	137
OR6	6.53571	PBS, Baytril x8d	C. coli	183
OR6	4.82143	PBS, Azithromycin x14d	S. flexneri	135
OR7	6.21429	PBS, azithromycin x4d	C. coli	174
OR7	2.5	Azithromycin x4d	C. coli	70
OR8	3.35714	PBS, azithromycin x4d	S. flexneri ; C. coli	94
OR9	6.46429	PBS,, azithromycin x3d	C. Coli	181
CA1	3.75	PBS	Normal enteric flora	105
CA2	7.67857	PBS, tylosin x 14d	C. coli	215
CA3	4.64286	PBS, tylosin x 14d	Normal enteric flora	130
CA3	6.96429	PBS, enro x 10d	C. lari	195
CA4	4.17857	PBS, enrofloxacin x 10d	C. coli	117
CA4	6.71429	Enrofloxacin x 10d	C. coli	188
CA5	7.35714	PBS	C. coli	206
CA6	4.14286	PBS, tylosin x 14d	C. lari	116
CA6	5.85714	PBS, enrofloxican x 5d	C. coli	164
** Infant 35307 experience diarrhea after the 8-month timepoint and was removed from the post-diarrhea analysis
PBS = probiotic sandwich ( pepto bismol, psyllium powder, yogurt, and probiotic powder)
Probiotics = Streptococcus termophilis, Lactobacillus bulgaricus, Enterococcus faecium, Lactobacillus acidophilus, Lactobacillus casei, Lactobacillus plantarum

## Sheet: Table S3 
Table S3: Diarrhea vs. Asymptomatic, Differentially abundant taxa as determined using LEfSe on 16S amplicon data.
Taxa	Host age	Host Status	Log10 LDA	p value
Haemophilus	1-month	Diarrhea	2.89491	0.0497116
Lactobacillus salivarius	1-month	Asymptomatic	3.31319	0.0374526
Campylobacter	8-month	Diarrhea	4.48593	9.96e-05
Veillonella	8-month	Diarrhea	3.53865	0.00136228
Clostridiumsensustricto1	8-month	Diarrhea	3.36075	0.00182368
Ureaplasma	8-month	Diarrhea	3.35193	0.00197949
Campylobacter hyointestinalis	8-month	Diarrhea	3.31181	0.00242498
Haemophilus	8-month	Diarrhea	3.24478	0.00261914
Enterococcus	8-month	Diarrhea	3.24428	0.0032955
Mitsuokella	8-month	Diarrhea	3.19213	0.00343553
Betaproteobacteria	8-month	Diarrhea	3.13515	0.00607539
Neisseriaceae	8-month	Diarrhea	2.99387	0.00621934
Rikenellacea	8-month	Diarrhea	2.79614	0.00661383
Erysipelotrichaceae	8-month	Asymptomatic	2.86548	0.00697415
Marvinbryantia	8-month	Asymptomatic	2.8986	0.00721984
Coprococcus	8-month	Asymptomatic	2.95865	0.00795055
Clostridiales FamilyXIII	8-month	Asymptomatic	2.96826	0.00826916
Ruminococcus flavefaciens	8-month	Asymptomatic	3.05004	0.00874681
Peptococcus	8-month	Asymptomatic	3.05078	0.00930473
Anaerotruncus	8-month	Asymptomatic	3.06519	0.00957717
Bacteroidales S24_7	8-month	Asymptomatic	3.16468	0.0111749
Desulfuromonadales	8-month	Asymptomatic	3.18049	0.0176057
Subdoligranulum	8-month	Asymptomatic	3.20981	0.0201487
Burkholderiales	8-month	Asymptomatic	3.21384	0.0219772
Treponema berlinense	8-month	Asymptomatic	3.25743	0.0237585
Prevotella	8-month	Asymptomatic	3.35394	0.0265245
Firmicutes	8-month	Asymptomatic	3.42375	0.0276999
Ruminococcus	8-month	Asymptomatic	3.4338	0.0287394
Prevotellaceae	8-month	Asymptomatic	3.53214	0.034536
Ruminococcaceae	8-month	Asymptomatic	3.70954	0.0370259
Lachnospiraceae	8-month	Asymptomatic	4.10495	0.0376081
Helicobacter macacae	8-month	Asymptomatic	4.3339	0.0421675

## Sheet: Table S4
Table S4: 1-month old infant Diarrhea vs. Asymptomatic, Differentially abundant functional pathways as determined using LEfSe on shotgun metagenomic data.
Taxa	Kuskal Wallis	Status	Log10 LDA	p value	Maximum Pathway Coverage (confidence score)
PWY_6168_flavinbiosynthesisIII_fungi_	3.94636	Diarrhea	2.90448	0.0061699	1
PWY_5121_superpathwayofgeranylgeranyldiphosphatebiosynthesisII_viaMEP_	3.18715	Diarrhea	2.18474	0.0446097	0.49
NONMEVIPP_PWY_methylerythritolphosphatepathwayI	4.11692	Diarrhea	2.64479	0.0446097	1
PWY0_862__5Z__dodec_5_enoatebiosynthesis	3.69508	Diarrhea	2.77292	0.0105871	0.99
FASYN_ELONG_PWY_fattyacidelongation__saturated	3.76133	Diarrhea	2.8903	0.0176221	1
PWY_7221_guanosineribonucleotidesdenovobiosynthesis	4.1336	Diarrhea	2.61807	0.0446097	1
PWY_6608_guanosinenucleotidesdegradationIII	3.42301	Diarrhea	2.50463	0.0105871	1
PWYG_321_mycolatebiosynthesis	3.72137	Diarrhea	2.77969	0.0105871	0.86
PWY_6151_S_adenosyl_L_methioninecycleI	4.12212	Diarrhea	2.86803	0.0446097	1
PWY_6282_palmitoleatebiosynthesisI_from_5Z__dodec_5_enoate_	3.68284	Diarrhea	2.77533	0.0105871	1
PWY0_845_superpathwayofpyridoxal5_phosphatebiosynthesisandsalvage	2.99582	Diarrhea	2.61798	0.0426802	0.57
PWY0_166_superpathwayofpyrimidinedeoxyribonucleotidesdenovobiosynthesis_E_coli_	3.93296	Diarrhea	2.79135	0.0446097	1
PWY_7560_methylerythritolphosphatepathwayII	3.77138	Diarrhea	2.75855	0.0284597	0.6
PWY_5973_cis_vaccenatebiosynthesis	3.80844	Diarrhea	2.95993	0.0061699	1
PWY_7539_6_hydroxymethyl_dihydropterindiphosphatebiosynthesisIII_ChlamyDiarrhea_	3.65255	Diarrhea	2.74507	0.0284597	1
THISYN_PWY_superpathwayofthiamindiphosphatebiosynthesisI	3.04998	Diarrhea	2.38336	0.0284597	0.37
PWY_2942_L_lysinebiosynthesisIII	4.0613	Diarrhea	2.75283	0.0446097	1
PWY_6700_queuosinebiosynthesis	4.13401	Diarrhea	2.85936	0.0284597	1
PWY_7197_pyrimidinedeoxyribonucleotidephosphorylation	3.87097	Diarrhea	2.89946	0.0284597	1
PWY_7208_superpathwayofpyrimidinenucleobasessalvage	3.96514	Diarrhea	2.95866	0.0176221	1
PWY_7664_oleatebiosynthesisIV_anaerobic_	3.70479	Diarrhea	2.79309	0.0105871	0.78
PWY_6387_UDP_N_acetylmuramoyl_pentapeptidebiosynthesisI_meso_Diarrheaminopimelatecontaining_	4.13852	Diarrhea	2.55751	0.0446097	1
PWY_6386_UDP_N_acetylmuramoyl_pentapeptidebiosynthesisII_lysine_containing_	4.14418	Diarrhea	2.56796	0.0284597	1
PWY_6163_chorismatebiosynthesisfrom3_dehydroquinate	3.99174	Diarrhea	2.57032	0.0446097	1
RIBOSYN2_PWY_flavinbiosynthesisI_bacteriaandplants_	3.82148	Diarrhea	2.8733	0.0105871	0.89
PWY_6121_5_aminoimidazoleribonucleotidebiosynthesisI	3.93806	Diarrhea	2.81426	0.0284597	1
PWY_5097_L_lysinebiosynthesisVI	4.06342	Diarrhea	2.86243	0.0061699	1
CALVIN_PWY_Calvin_Benson_Basshamcycle	4.09503	Diarrhea	2.81533	0.0446097	1
PWY_7228_superpathwayofguanosinenucleotidesdenovobiosynthesisI	4.04838	Diarrhea	3.2125	0.0061699	1
PWY_7663_gondoatebiosynthesis_anaerobic_	3.76661	Diarrhea	2.93418	0.0061699	1
PWY_6147_6_hydroxymethyl_dihydropterindiphosphatebiosynthesisI	3.70303	Diarrhea	2.79905	0.0284597	0.95
PWY_5989_stearatebiosynthesisII_bacteriaandplants_	3.67992	Diarrhea	2.75502	0.0105871	0.73
PWY_6703_preQ0biosynthesis	3.86194	Diarrhea	2.9565	0.0061699	1
PWY_7282_4_amino_2_methyl_5_phosphomethylpyrimidinebiosynthesis_yeast_	3.12028	Diarrhea	2.70404	0.0446097	0.32
P124_PWY_Bifidobacteriumshunt	3.4113	Asymptomatic	2.92281	0.0176221	0.35
GLUDEG_II_PWY_L_glutamatedegradationVII_tobutanoate_	2.06799	Asymptomatic	2.03459	0.0344638	0
PWY_2941_L_lysinebiosynthesisII	3.48835	Asymptomatic	2.8357	0.0446097	0.55
PWY_6383_mono_trans_poly_cisdecaprenylphosphatebiosynthesis	2.37125	Asymptomatic	2.17318	0.0446097	0
PWY0_1297_superpathwayofpurinedeoxyribonucleosidesdegradation	3.62667	Asymptomatic	2.96435	0.0284597	1
PWY0_1298_superpathwayofpyrimidinedeoxyribonucleosidesdegradation	3.29198	Asymptomatic	2.51477	0.0446097	1
PWY66_422_D_galactosedegradationV_Leloirpathway_	3.74772	Asymptomatic	2.84072	0.0284597	1
HEXITOLDEGSUPER_PWY_superpathwayofhexitoldegradation_bacteria_	3.3388	Asymptomatic	2.62033	0.0061699	0.62
PWY_7234_inosine_5_phosphatebiosynthesisIII	3.49452	Asymptomatic	2.89984	0.0446097	0.92
PWY_6317_galactosedegradationI_Leloirpathway_	3.7376	Asymptomatic	2.79826	0.0446097	1
PWY_7090_UDP_2_3_Diarrheacetamido_2_3_dideoxy_alpha__D_mannuronatebiosynthesis	1.21393	Asymptomatic	2.24683	0.0344638	0
PWY_6629_superpathwayofL_tryptophanbiosynthesis	3.10309	Asymptomatic	2.55242	0.0284597	0
SALVADEHYPOX_PWY_adenosinenucleotidesdegradationII	2.90657	Asymptomatic	2.51633	0.0176221	1
PWY_6883_pyruvatefermentationtobutanolII	2.56834	Asymptomatic	2.20028	0.0061699	1
LYSINE_AMINOAD_PWY_L_lysinebiosynthesisIV	1.69713	Asymptomatic	2.46673	0.0284597	0
COA_PWY_1_coenzymeAbiosynthesisII_mammalian_	3.98728	Asymptomatic	2.91011	0.0446097	1
P122_PWY_heterolacticfermentation	3.07615	Asymptomatic	2.36584	0.0446097	0.02
P125_PWY_superpathwayof_R_R__butanediolbiosynthesis	1.23643	Asymptomatic	2.52525	0.0128206	0
PWY_5100_pyruvatefermentationtoacetateandlactateII	3.87443	Asymptomatic	3.13152	0.0446097	1
PRPP_PWY_superpathwayofhistidine_purine_andpyrimidinebiosynthesis	3.5201	Asymptomatic	2.93505	0.0061699	0
GLYCOL_GLYOXDEG_PWY_superpathwayofglycolmetabolismanddegradation	1.36978	Asymptomatic	2.14041	0.0128206	0.5
PWY_4981_L_prolinebiosynthesisII_fromarginine_	3.18368	Asymptomatic	2.73159	0.0176221	0.84
GALACTUROCAT_PWY_D_galacturonatedegradationI	3.21924	Asymptomatic	2.41124	0.0284597	0.98
P461_PWY_hexitolfermentationtolactate_formate_ethanolandacetate	3.1367	Asymptomatic	2.6323	0.0105871	1
PWY66_409_superpathwayofpurinenucleotidesalvage	3.33756	Asymptomatic	2.99601	0.0105871	0.57
PWY_6353_purinenucleotidesdegradationII_aerobic_	3.14057	Asymptomatic	2.70761	0.0176221	0.54
ARGORNPROST_PWY_arginine_ornithineandprolineinterconversion	2.77553	Asymptomatic	2.38642	0.0176221	0.67
PWY_6606_guanosinenucleotidesdegradationII	3.00595	Asymptomatic	2.58555	0.0176221	0.85
PWY0_1296_purineribonucleosidesdegradation	3.75125	Asymptomatic	2.92525	0.0284597	1

## Sheet: Table S5
Table S5: 8-month old infant Diarrhea vs. Asymptomatic, Differentially abundant functional pathways as determined using LEfSe on shotgun metagenomic data.
Taxa	Kuskal Wallis	Status	Log10 LDA	p value	Maximum Pathway Coverage (confidence score)
PWY_6168_flavinbiosynthesisIII_fungi_	3.91586	Diarrhea	2.57316	0.0247957	0.8
PWY_3781_aerobicrespirationI_cytochromec_	3.83333	Diarrhea	2.41022	0.0191725	1
PWY_6891_thiazolebiosynthesisII_Bacillus_	2.55742	Diarrhea	2.18523	0.02715	0.33
PWY_6895_superpathwayofthiamindiphosphatebiosynthesisII	3.07754	Diarrhea	2.64931	0.02715	0.008
THISYN_PWY_superpathwayofthiamindiphosphatebiosynthesisI	3.169	Diarrhea	2.61051	0.0317949	0.37
PWY_7312_dTDP_D_beta__fucofuranosebiosynthesis	1.33494	Diarrhea	2.37854	0.0431319	0
PWY_6892_thiazolebiosynthesisI_E_coli_	2.66644	Diarrhea	2.21915	0.0317949	0.65
PWY4FS_7_phosphatidylglycerolbiosynthesisI_plastidic_	3.37528	Diarrhea	2.44091	0.0191725	0.51
PWY_3481_superpathwayofL_phenylalanineandL_tyrosinebiosynthesis	1.99416	Diarrhea	2.17993	0.040424	1
PWY_5747_2_methylcitratecycleII	2.48231	Diarrhea	2.12079	0.0317949	0.2
PWY3O_355_stearatebiosynthesisIII_fungi_	1.54725	Diarrhea	2.12512	0.0319781	0.55
PWY4FS_8_phosphatidylglycerolbiosynthesisII_non_plastidic_	3.37492	Diarrhea	2.43993	0.0191725	0.51
PWY0_42_2_methylcitratecycleI	2.51773	Diarrhea	2.1396	0.0317949	0.25
PWY_6703_preQ0biosynthesis	3.63169	Diarrhea	2.43361	0.0317949	0.96
CRNFORCAT_PWY_creatininedegradationI	1.90841	Asymptomatic	2.12077	0.0061581	0
PWY66_400_glycolysisVI_metazoan_	3.81771	Asymptomatic	3.02618	0.0046532	0.59
PWY_6471_peptidoglycanbiosynthesisIV_Enterococcusfaecium_	3.44134	Asymptomatic	2.85629	0.040424	0.47
GLYCOLYSIS_glycolysisI_fromglucose6_phosphate_	3.92737	Asymptomatic	3.02221	0.0046532	1
PWY_622_starchbiosynthesis	2.17151	Asymptomatic	2.16238	0.00167687	1
HEXITOLDEGSUPER_PWY_superpathwayofhexitoldegradation_bacteria_	3.36081	Asymptomatic	2.41523	0.040424	0.005
ANAEROFRUCAT_PWY_homolacticfermentation	3.80385	Asymptomatic	2.94063	0.0046532	0.54
PWY_6285_superpathwayoffattyacidsbiosynthesis_E_coli_	3.2855	Asymptomatic	2.58437	0.0317949	0
P261_PWY_coenzymeMbiosynthesisI	1.41131	Asymptomatic	2.11295	0.0340824	0.37
PWY_5367_petroselinatebiosynthesis	2.74272	Asymptomatic	2.18838	0.0317949	0.86
pyruvate fermentation to acetate and lactate	3.84886	Asymptomatic	2.81934	0.040424	1
PWY_6113_superpathwayofmycolatebiosynthesis	3.52424	Asymptomatic	2.76726	0.0191725	0
pyruvate fermentation to hexanol	2.8434	Asymptomatic	2.02451	0.0191725	1
P185_PWY_formaldehydeassimilationIII_dihydroxyacetonecycle_	3.21155	Asymptomatic	2.39751	0.040424	7e-05
PWY_6527_stachyosedegradation	3.71831	Asymptomatic	2.56257	0.0317949	0.98
PWY_6284_superpathwayofunsaturatedfattyacidsbiosynthesis_E_coli_	3.15789	Asymptomatic	2.51296	0.0317949	0
PWY4LZ_257_superpathwayoffermentation_Chlamydomonasreinhardtii_	3.33334	Asymptomatic	2.68282	0.000906449	0
PWY_5484_glycolysisII_fromfructose6_phosphate_	3.78248	Asymptomatic	2.99263	0.00628518	0.57

## Sheet: Table S6
Table S6: Assembled genomes and quality metrics.
Host Status	Timepoint	Genome ID	Taxa	Marker_lineage	Completeness	Contamination	Patric most similar genome (Species)	strain	kmer count
Asymptomatic	1-month	OR10B2M1	o__Bacteroidales	(UID2716)	83.53	0.37	Prevotalla Sp.	CAG:520	11/1000
Asymptomatic	1-month	OR11B3M1	f__Veillonellaceae	(UID1032)	99.45	0.08	Mitsuokella multacida	DSM 20544	82/1000
Asymptomatic	1-month	OR11B5M1	o__Selenomonadales	(UID1024)	98.25	1.4	Megasphaeara sp.	DJF_B143	2/1000
Asymptomatic	1-month	OR11B7M1	f__Bifidobacteriaceae	(UID1458)	100	0.09	Bifidobacterium adolescentis	Atcc 15703	432/1000
Asymptomatic	1-month	OR12B10M1	o__Selenomonadales	(UID1024)	84.11	2.81	Megasphaeara cerevisiae	DSM 20462	5/1000
Asymptomatic	1-month	OR12B11M1	p__Firmicutes	(UID1022)	80.42	0.63	Dialister sp.	CAG:486	284/1000
Asymptomatic	1-month	OR12B12M1	k__Bacteria	(UID2495)	94.38	0	Neissera menigitidis	MC58	1/1000
Asymptomatic	1-month	OR12B3M1	f__Veillonellaceae	(UID1032)	97.51	1.6	Mitsuokella multacida	DSM 20544	82/1000
Asymptomatic	1-month	OR12B4M1	f__Bifidobacteriaceae	(UID1462)	99.54	0	Bifidobacterium longum	ncc2705	592/1000
Asymptomatic	1-month	OR12B5M1	f__Bifidobacteriaceae	(UID1458)	100	0.38	Bifidobacterium kashiwanohense	PV20-2	133/1000
Asymptomatic	1-month	OR12B6M1	o__Clostridiales	(UID1212)	88.81	1.34	Firmicutes bacterium	CAG:129	2/1000
Asymptomatic	1-month	OR12B9M1	p__Firmicutes	(UID1022)	94.92	1.31	Anaerovibrio lipolyticus	LB2005	4/1000
Asymptomatic	1-month	CA7B1M1	g__Prevotella	(UID2724)	88.53	1.18	pseudoflavonifactor capillosus	ATCC 29799	2/1000
Asymptomatic	1-month	CA7B10M1	o__Clostridiales	(UID1212)	82.38	2.04	Firmicutes bacterium	CAG:176	14/1000
Asymptomatic	1-month	CA7B2M1	o__Clostridiales	(UID1212)	100	1.34	Lachnospiraceae	5_1_63FAA	13/1000
Asymptomatic	1-month	CA7B4M1	f__Lachnospiraceae	(UID1256)	95.1	0	Dorea longicatena	CAG:42	520/1000
Asymptomatic	1-month	CA7B6M1	o__Bacteroidales	(UID2657)	93.89	0.45	Prevotella spp	CAG:5226	9/1000
Asymptomatic	1-month	CA7B9M1	k__Bacteria	(UID2372)	96.23	0.41	Catenibacterium mitsuokai	DSM 15897	373/1000
Asymptomatic	1-month	CA8B11M1	k__Bacteria	(UID2569)	97.03	1.08	Pseudomonas fragi	P121	1/1000
Asymptomatic	1-month	CA8B12M1	k__Bacteria	(UID2569)	83.44	1.18	Porphyromonas macacae	COT-192_OH2859	1/1000
Asymptomatic	1-month	CA8B15M1	o__Clostridiales	(UID1212)	84.12	0	Firmicutes bacterium	CAG:475	12/1000
Asymptomatic	1-month	CA8B18M1	o__Clostridiales	(UID1120)	89.61	1.4	Clostridium sp.	CAG:349	361/1000
Asymptomatic	1-month	CA8B2M1	o__Bacteroidales	(UID2621)	98.08	1.54	Parabacteroides	CAG:409	4/1000
Asymptomatic	1-month	CA8B5M1	c__Gammaproteobacteria	(UID4201)	97.65	1.18	Succinatimonas sp.	CAG:777	477/1000
Asymptomatic	1-month	CA8B6M1	f__Bifidobacteriaceae	(UID1458)	99.81	0.47	Bifidobacterium kashiwanohense	PV20-2	130/1000
Asymptomatic	1-month	CA9B1M1	o__Bacteroidales	(UID2716)	94.66	0.8	Cellulomonas carbonis	T26	4/1000
Asymptomatic	1-month	CA9B2M1	o__Lactobacillales	(UID544)	98.63	0.28	Streptococcus sp.	HSISB1	396/1000
Diarrhea	1-month	OR1B3M1	f__Bifidobacteriaceae	(UID1462)	99.54	0	Bifidobacterium longum	ncc2705	597/1000
Diarrhea	1-month	OR1B4M1	k__Bacteria	(UID2372)	93.87	0.94	Catenibacterium mitsuokai	DSM 15897	369/1000
Diarrhea	1-month	OR2B3M1	o__Bacteroidales	(UID2716)	91.83	2.72	Prevotella intermedia	17	4/1000
Diarrhea	1-month	OR2B4M1	f__Bifidobacteriaceae	(UID1462)	98.12	0.59	Bifidobacterium longum	ncc2705	583/1000
Diarrhea	1-month	OR2B5M1	f__Veillonellaceae	(UID1032)	89.46	1.71	Mitsuokella multacida	DSM 20544	85/1000
Diarrhea	1-month	OR4B2M1	o__Bacteroidales	(UID2716)	96.88	0.37	Prevotella stercorea	DSM 18206	6/1000
Diarrhea	1-month	OR4B3M1	o__Bacteroidales	(UID2716)	90.17	0.49	Prevotella stercorea	DSM 18206	5/1000
Diarrhea	1-month	OR4B4M1	k__Bacteria	(UID1453)	86.04	2.33	Bracyspira sp.	CAG:484	7/1000
Diarrhea	1-month	OR4B5M1	p__Firmicutes	(UID1022)	99.57	2.79	Anaerovibrio lipolyticus	5S	3/1000
Diarrhea	1-month	OR4B6M1	c__Gammaproteobacteria	(UID4201)	97.65	0.29	Succinatimonas sp.	CAG:777	526/1000
Diarrhea	1-month	OR4B7M1	f__Veillonellaceae	(UID1032)	97.2	0.55	Lactobacillus sakei	23K	2/1000
Diarrhea	1-month	CA6B1M1	g__Prevotella	(UID2724)	98.99	0.68	Prevotella capillosus	ATCC 29799	2/1000
Diarrhea	1-month	CA6B10M1	o__Bacteroidales	(UID2617)	80.13	0.38	Prevotalla Sp.	CAG:279	462/1000
Diarrhea	1-month	CA6B11M1	p__Firmicutes	(UID1022)	92.07	2.11	Anaerovibrio lipolyticus	LB2005	2/1000
Diarrhea	1-month	CA6B3M1	o__Bacteroidales	(UID2716)	91.23	0.74	Prevotella stercorea	DSM 18206	8/1000
Diarrhea	1-month	CA6B6M1	c__Gammaproteobacteria	(UID4201)	99.38	0.29	Succinatimonas sp.	CAG:777	533/1000
Diarrhea	1-month	CA6B7M1	f__Veillonellaceae	(UID1032)	87.91	0.31	Mitsuokella multacida	DSM 20544	80/1000
Diarrhea	1-month	CA6B9M1	o__Clostridiales	(UID1212)	96.6	0.67	Ruminococcus spp.	CAG:177	453/1000
Asymptomatic	8-month	OR13B6M8	p__Firmicutes	(UID1022)	82.77	2.12	anaerovibrio lipolyticus	5s	4/1000
Asymptomatic	8-month	OR14B6M8	k__Bacteria	(UID2569)	85.3	0	Moraxella ovis	199/55	2/1000
Asymptomatic	8-month	CA8B6M8	k__Bacteria	(UID2569)	86.49	1.08	Pseudomonas fragi	P121	1/1000
Asymptomatic	8-month	CA8B5M8	p__Bacteroidetes	(UID2605)	86.97	0	Parabacteroides johnsonii	CL02T12C29	2/1000
Asymptomatic	8-month	CA10B1M8	p__Bacteroidetes	(UID2605)	87.54	1.19	Alistipes sp.	CAG:435	515/1000
Asymptomatic	8-month	OR15B4M8	k__Bacteria	(UID2495)	88.64	2.27	[Clostridium] mangenotii	LM2	2/1000
Asymptomatic	8-month	OR15B1M8	p__Bacteroidetes	(UID2605)	88.65	2.54	Alistipes sp.	CAG:435	497/1000
Asymptomatic	8-month	CA8B2M8	f__Lachnospiraceae	(UID1286)	88.76	1.37	Roseburia inulinivorans	CAG:15	4/1000
Asymptomatic	8-month	OR13B2M8	o__Bacteroidales	(UID2716)	90.23	0.37	Prevotella	CAG:732	3/1000
Asymptomatic	8-month	OR13B3M8	o__Clostridiales	(UID1212)	91.95	0.02	Eubacterium eligens	ATCC 27750	99/1000
Asymptomatic	8-month	OR14B3M8	p__Bacteroidetes	(UID2605)	94.05	0	Porphyromonas gingivalis	W83	2/1000
Asymptomatic	8-month	OR14B2M8	f__Lachnospiraceae	(UID1286)	94.44	1.63	Butyrivibrio crossotus	DSM 2876	2/1000
Asymptomatic	8-month	OR10B2M8	f__Lachnospiraceae	(UID1286)	95.87	1.84	Clostridium	CAG:510	469/1000
Asymptomatic	8-month	CA9B4M8	o__Campylobacterales	(UID3068)	96.93	1.09	Helicobacter macacae	MIT 99-5501	16/1000
Asymptomatic	8-month	CA9B2M8	o__Campylobacterales	(UID3068)	97.57	1.13	Helicobacter macacae	MIT 99-5501	29/1000
Asymptomatic	8-month	OR10B1M8	f__Spirochaetaceae	(UID2535)	97.9	1.05	Treponema	JC4	3/1000
Diarrhea	8-month	CA2B2M8	f__Enterobacteriaceae	(UID5124)	80.5	1.16	Escherichia coli	str. K-12 substr. MG1655	513/1000
Diarrhea	8-month	CA2B10M8	o__Campylobacterales	(UID3068)	80.93	1.06	Helicobacter canadensis	MIT 98-5491	95/1000
Diarrhea	8-month	OR3B7M8	k__Bacteria	(UID2495)	82.2	2.27	[Clostridium] mangenotii	LM2	2/1000
Diarrhea	8-month	CA2B8M8	o__Lactobacillales	(UID544)	82.6	0	Streptococcus lutetiensis	33	592/1000
Diarrhea	8-month	CA4B5M8	o__Selenomonadales	(UID1024)	82.73	0.71	Veillonella sp.	AS16	2/1000
Diarrhea	8-month	OR4B5M8	c__Epsilonproteobacteria	(UID3065)	85.29	0.18	Campylobacter fetus subsp. fetus	006A-0196	2/1000
Diarrhea	8-month	OR4B1M8	p__Bacteroidetes	(UID2605)	85.32	1.59	Alistipes sp.	CAG:435	486/1000
Diarrhea	8-month	OR3B1M8	o__Bacteroidales	(UID2657)	86.41	0	Prevotella sp.	CAG:5226	7/1000
Diarrhea	8-month	OR3B2M8	o__Bacteroidales	(UID2716)	86.9	0.74	Prevotella intermedia	17	3/1000
Diarrhea	8-month	OR1B9M8	o__Bacteroidales	(UID2657)	87.97	0.37	Prevotella sp.	CAG:5226	6/1000
Diarrhea	8-month	CA6B5M8	c__Epsilonproteobacteria	(UID3065)	89.84	0.47	Campylobacter fetus subsp. fetus	006A-0196	4/1000
Diarrhea	8-month	OR1B6M8	o__Bacteroidales	(UID2716)	91.17	2.46	Prevotella intermedia	17	3/1000
Diarrhea	8-month	OR4B2M8	f__Lachnospiraceae	(UID1286)	91.3	0	Eubacterium rectale	ATCC 33656	3/1000
Diarrhea	8-month	OR6B2M8	c__Betaproteobacteria	(UID3971)	91.7	1.42	Candidatus Phytoplasma mali	AT	2/1000
Diarrhea	8-month	OR3B6M8	c__Epsilonproteobacteria	(UID3065)	92.3	0.12	Campylobacter fetus subsp. fetus	006A-0196	5/1000
Diarrhea	8-month	CA5B2M8	k__Bacteria	(UID2569)	93.1	1.72	Bacillus smithii	DSM:4216	1/1000
Diarrhea	8-month	OR4B3M8	o__Campylobacterales	(UID3068)	93.24	1.59	Helicobacter rodentium	ATCC 700285	105/1000
Diarrhea	8-month	CA4B4M8	o__Lactobacillales	(UID374)	93.28	0.52	Lactobacillus salivarius	UCC118	400/1000
Diarrhea	8-month	OR1B7M8	o__Clostridiales	(UID1212)	93.42	0.34	Bacteroides pectinophilus	CAG:437	469/1000
Diarrhea	8-month	CA5B1M8	o__Bacteroidales	(UID2716)	93.72	0.93	Cellulomonas carbonis	T26	4/1000
Diarrhea	8-month	OR2B7M8	o__Lactobacillales	(UID544)	94.51	0.09	Streptococcus lutetiensis	33	679/1000
Diarrhea	8-month	OR1B8M8	f__Lachnospiraceae	(UID1286)	94.87	1.45	Roseburia faecis	M72	6/1000
Diarrhea	8-month	CA5B6M8	c__Epsilonproteobacteria	(UID3065)	95.24	1.41	Campylobacter insulaenigrae	NCTC 12927	2/1000
Diarrhea	8-month	OR3B3M8	k__Bacteria	(UID2569)	96.24	0	Bacteroides intestinalis	DSM 17393	2/1000
Diarrhea	8-month	CA2B6M8	o__Lactobacillales	(UID374)	96.59	0.52	Lactobacillus salivarius	UCC118	419/1000
Diarrhea	8-month	OR1B5M8	f__Lachnospiraceae	(UID1286)	96.62	1.27	Acetivibrio ethanolgignens	ACET-33324	3/1000
Diarrhea	8-month	CA4B2M8	c__Gammaproteobacteria	(UID4442)	96.76	0	Proteus mirabilis	HI4320	646/1000
Diarrhea	8-month	OR4B5M8	o__Lactobacillales	(UID544)	96.91	1.62	Streptococcus sp.	HSISB1	385/1000
Diarrhea	8-month	CA4B1M8	f__Enterobacteriaceae	(UID5162)	97.11	0.43	Shigella	sp. D9	672/1000
Diarrhea	8-month	CA4B3M8	o__Selenomonadales	(UID1024)	98.2	0	Veillonella atypica	ACS-134-V-Col7a	11/1000
Diarrhea	8-month	OR6B3M8	o__Campylobacterales	(UID3068)	98.94	0	Helicobacter canadensis	MIT 98-5491	7/1000
Diarrhea	8-month	OR6B1M8	o__Campylobacterales	(UID3068)	99.15	0.35	Helicobacter rodentium	ATCC 700285	95/1000
Diarrhea	8-month	CA5B4M8	o__Campylobacterales	(UID3068)	99.29	0.94	Helicobacter cinaedi	ATCC BAA-847	202/1000
Diarrhea	8-month	CA2B5M8	o__Selenomonadales	(UID1024)	100	2.99	Veillonella sp.	AS 16	253/1000
